# Supplementary material for: Diagnostic Evaluation of Small Intestinal Microbial Overgrowth: A Cross-Sectional Comparison of Glucose and Lactulose Breath Tests
Source: J Clin Med. 2025 Dec 17;14(24):8920. doi: 10.3390/jcm14248920 (PMC12734151; doi:10.3390/jcm14248920)
Supplement: Supplementary file 1 [file jcm-14-08920-s001.zip]

Archive with 1 entries (1 files):
- jcm-4007551-supplementary.pdf
